# Supplementary material for: Cooking fuels use and carotid intima-media thickness during early pregnancy of women in Myanmar
Source: PLoS One. 2020 Jul 29;15(7):e0236151. doi: 10.1371/journal.pone.0236151 (PMC7390349; doi:10.1371/journal.pone.0236151)
Supplement: S4 File — (XLSX) [file pone.0236151.s004.xlsx]

## Sheet: S4 File
No	Gravida (parity 0=1, other=2,3,4,5)	Age (years)	Gestational weeks (USG)	Education (Standard) ≤primary= 0-4, >primary=5 and above)	Occputation (housewives=6, Others=1,2, 3,4,5)	Income (kyats) (≤ 200000=1, > 200001=2)	Smoker (yes=1, no=2)	Number of cigarette smoked per day	Alcohol Drinker (yes=1, no=2)	Type of Alcohol drink	Frequency of alcohol drink per week	Insence burnibg (yes=1, no=2)	Daily insence burning (yes=1, no=2)	Mosquito Coil burning (yes=1, no=2)	Daily mosquito coil burning (yes=1,no=2)	Family Member smokers at home (yes=1, no=2)	No of person smoke at home	Total no of cigarette smoked at home	Kitchen type (Atached=1, separated=2)	Chimney status (presence=1, absence=2)	Cooking freqquency per week	Duration of cooking per time (min)	Total years of cooking	Type of Fuels use (Firewood=1, charcoal=2, Electricity=6)	Firewood use years	Charcoal use years	Coal use years	Gas use years	LPG use years	Electricity use years	Cook stove type at home (Charcoal/Multipurpose stove=1, Three stone stove=2, Electric stove=4)	Charcoal/Multi-purpose cook stove use years	Three-stones stoves use years	Gas stove use years	Electric stove use years	Height (m)	weight (kg)	Averaged Heart rate/minute	Average SBP (mmHg)	Averaged DBP (mmHg)	Random blood sugar (mg/dl)	Total cholesterol (mg/dl)	HDL (mg/dl)	LDL (mg/dl)	Triglycerides (mg/dl)	Cholesterol HDL ratio	RCCA (mm) (Anterior)	RCCA (mm) (Lateral)	RCCA (mm) (Posterior)
1	1	29	17	10	6	150000	2	0	2	0	0	1	2	1	1	1	1	5	1	2	2	90	21	6			0	0	0	21	4			0	21	1.65	46.7	80	93	61	85.3	226.6	39.6	151.3	179.6	5.6	0.4	0.4	0.4
2	3	40	18	4	6	300000	2	0	2	0	0	1	1	1	1	2			1	2	14	120	11	1	11		0	0	0		2		11	0		1.45	58	64	100	60	137.9	154.9	36.6	80.2	190.1	4.2	0.4	0.5	0.4
3	2	30	17.3	4	6	200000	2	0	2	0	0	1	1	1	2	1	1	1	1	2	14	60	14	1	14		0	0	0		2		14	0		1.56	50	80	100	70	123.1	224.2	68.1	138.1	89.6	33	0.4	0.5	0.4
4	1	27	15.3	4	3	350000	2	0	2	0	0	1	1	2	2	1	2	2	1	2	7	60	10	6			0	0	0	10	4			0	10	1.58	45	80	110	70	72.7	228.3	76.3	117.1	174.4	2.9	0.4	0.4	0.4
5	1	26	16.3	4	3	300000	2	0	2	0	0	1	1	1	1	2			1	2	14	30	9	6			0	0	0	9	4			0	9	1.56	45	80	110	70	61.9	175.1	63.5	102.8	89.2	2.8	0.5	0.4	0.4
6	2	23	13.2	6	6	150000	2	0	2	0	0	1	1	2	2	2			1	2	6	60	7	6			0	0	0	7	4			0	7	1.57	63	96	118	74	112.43	183.4	55.3	108	99.08	3	0.3	0.3	0.3
7	1	29	17.3	4	6	300000	2	0	2	0	0	2	2	1	1	1	1	5	1	2	7	30	5	2		5	0	0	0		1	5		0		1.61	62	98	104	80	71.7	184.3	60.3	83.3	203.7	3.1	0.5	0.4	0.5
8	3	43	14.6	2	3	150000	2	0	2	0	0	2	2	1	1	1	1	3	1	2	7	20	12	6			0	0	0	12	4			0	12	1.65	50	95	120	70	64.9	189.8	41.9	124.5	116.8	4.5	0.3	0.4	0.4
9	1	30	11	10	6	600000	2	0	2	0	0	1	1	2	2	2			1	2	14	60	20	6			0	0	0	20	4			0	20	1.25	50	76	105	70	77.3	155.6	47.3	90.1	90.8	3.3	0.6	0.5	0.5
10	3	37	17.6	3	6	150000	2	0	2	0	0	2	2	2	2	1	1	8	1	2	14	60	14	1	14		0	0	0		2		14	0		1.48	65	92	130	85	174.7	226.6	37.4	122.1	335.7	6	0.5	0.4	0.5
11	2	32	12.5	6	2	700000	2	0	2	0	0	1	2	2	2	2			2	2	3	60	14	6			0	0	0	14	4			0	14	1.57	60	96	110	80	130.9	174.5	40.9	117	82.9	4.2	0.4	0.3	0.4
12	3	32	17.3	4	6	200000	2	0	2	0	0	1	1	2	2	2			2	2	14	60	16	1	16		0	0	0		2		16	0		1.48	50	88	110	70	107.9	218.4	44.6	124	249	4.8	0.4	0.4	0.4
13	1	18	14	5	5	150000	2	0	2	0	0	1	1	1	2	1	2	10	2	2	14	60	3	1	3		0	0	0		2		3	0		1.55	50	88	100	60	87.8	184.2	56.8	109.6	89.2	3.2	0.4	0.4	0.4
14	2	26	17.5	7	6	200000	2	0	2	0	0	1	1	2	2	1	1	3	1	2	14	90	8	1	8		0	0	0		2		8	0		1.64	85	88	120	80	101.7	190.7	35	84.5	356	5.4	0.5	0.4	0.4
15	4	35	18	0	5	150000	2	0	2	0	0	1	1	2	2	2			1	2	14	60	25	1	25		0	0	0		2		25	0		1.53	48	72	100	70	116.8	209.8	52.1	128.6	145.2	4	0.4	0.4	0.4
16	2	27	13.2	4	6	100000	2	0	2	0	0	1	1	2	2	2			1	2	14	30	17	1	17		0	0	0		2		17	0		1.54	55	64	120	80	99.4	156.4	47.8	87.5	105.1	3.3	0.4	0.5	0.5
17	3	33	12.1	5	3	300000	2	0	2	0	0	2	2	2	2	1	1	2	1	2	14	30	20	2		20	0	0	0		1	20		0		1.52	65	84	120	80	129.1	195.9	40.3	135.3	101.6	4.8	0.5	0.4	0.5
18	1	24	9.1	10	1	350000	2	0	2	0	0	1	1	1	2	2			1	2	3	45	10	6			0	0	0	10	4			0	10	1.58	45.7	91	96	65	95	168.5	58.2	91.7	92.9	2.9	0.4	0.4	0.4
19	1	29	7.2	10	6	200000	2	0	2	0	0	2	2	1	1	1	1	15	2	2	14	180	15	6			0	0	0	15	4			0	15	1.24	39	69	99	60	92.8	124.6	40.9	56.3	137.1	3	0.4	0.4	0.4
20	1	27	4.2	4	6	300000	2	0	2	0	0	1	2	2	2	2			1	2	14	60	11	6			0	0	0	11	4			0	11	1.5	51.3	95	108	72	95.9	206	43.1	133.4	147.2	4.8	0.4	0.5	0.4
21	1	24	16.3	7	6	300000	2	0	2	0	0	1	1	2	2	1	1	10	1	2	1	90	11	6			0	0	0	11	4			0	11	1.25	59	96	100	70	75.8	198.4	51.3	113	170.2	3.9	0.5	0.5	0.4
22	1	23	10.6	3	6	180000	2	0	2	0	0	1	1	1	1	2			1	2	14	90	16	1	16		0	0	0		2		16	0		1.52	50.8	80	100	70	88.4	139.2	33.5	86.3	96.8	4.2	0.6	0.5	0.5
23	1	29	15	10	6	200000	2	0	2	0	0	1	1	2	2	2			1	2	14	90	11	6			0	0	0	11	4			0	11	1.52	42	88	80	50	66.7	184.3	45.5	101	189	4	0.4	0.4	0.4
24	1	18	15	5	1	250000	2	0	2	0	0	1	1	1	1	1	1	1	1	2	7	60	7	6			0	0	0	7	4			0	7	1.55	42	84	110	60	65	163.4	60.5	80.2	113.3	2.7	0.4	0.5	0.4
25	2	21	11.1	3	6	210000	2	0	2	0	0	1	1	2	2	2			1	2	14	30	7	6			0	0	0	7	4			0	7	1.43	32.8	112	100	63	102.3	130.6	37.07	76	85.84	3.5	0.5	0.6	0.5
26	2	22	9.4	0	6	150000	2	0	2	0	0	1	1	1	2	1	1	5	1	2	14	15	6	2		6	0	0	0		1	6		0		1.49	36.9	80	50	93	113.8	136.75	41.39	85	50.16	3.3	0.4	0.4	0.4
27	1	21	13	9	5	350000	2	0	2	0	0	1	1	1	1	2			1	2	1	60	15	1	15		0	0	0		1	15		0		1.62	45.7	86	102	59	88.87	138.38	32.83	87.4	90.7	4.2	0.5	0.4	0.5
28	1	23	16.6	4	5	390000	2	0	2	0	0	1	1	2	2	2			2	2	14	60	10	6			0	0	0	10	4			0	10	1.53	44.9	91	102	63	95.5	191.7	46.1	101.44	220.8	4	0.4	0.4	0.4
29	1	29	15.1	2	6	320000	2	0	2	0	0	1	1	1	2	1	1	2	2	2	14	30	16	6			0	0	0	16	4			0	16	1.45	41.8	93	103	71	74.6	184.4	42.5	118	119.4	4.3	0.4	0.4	0.4
30	1	25	16.6	7	4	290000	2	0	2	0	0	1	1	1	1	2			2	2	14	30	10	6			0	0	0	10	4			0	10	1.53	47.9	97	100	64	94.82	234.8	46.3	136.6	259.4	5	0.4	0.4	0.4
31	1	24	16.6	8	4	280000	2	0	2	0	0	1	1	1	2	2			1	2	14	30	11	6			0	0	0	11	4			0	11	1.53	50.7	90	96	63	76.1	180	52.6	109.2	90.92	3.4	0.4	0.4	0.4
32	1	27	8.5	8	3	250000	2	0	2	0	0	2	2	1	2	1	1	3	1	2	1	60	11	6			0	0	0	11	4			0	11	1.55	55.8	99	106	74	92.27	183	35.1	123.1	120.8	5.2	0.5	0.4	0.5
33	1	18	15.3	5	6	165000	2	0	2	0	0	2	2	1	2	2			2	2	7	30	4	6			0	0	0	4	4			0	4	1.55	46.6	86	101	67	76.99	169.2	42.4	103.8	115	3.9	0.5	0.4	0.5
34	1	18	13.6	8	6	150000	2	0	2	0	0	1	1	2	1	1	1	2	1	2	7	60	6	6			0	0	0	6	4			0	6	1.56	43.1	89	100	60	85.7	175.5	63.5	100.5	57.1	3	0.6	0.4	0.5
35	1	27	6.1	3	6	200000	2	0	2	0	0	1	2	1	2	1	1	5	1	2	1	120	9	6			0	0	0	9	4			0	9	1.45	45	103	105	65	123.4	144.4	34.8	92.9	85.1	4.2	0.4	0.4	0.4
36	1	28	9.2	3	6	180000	2	0	2	0	0	1	1	1	1	1	1	3	1	2	7	60	10	6			0	0	0	10	4			0	10	1.4	48.6	107	102	76	104.6	142.5	37.7	91.1	68.7	3.8	0.4	0.4	0.4
37	1	20	16.5	8	6	200000	2	0	2	0	0	1	1	1	2	1	2	7	1	2	14	60	9	6			0	0	0	9	4			0	9	1.58	48.6	69	98	55	76.9	185.1	61.2	106.5	87	3	0.4	0.4	0.4
38	1	23	17.5	0	6	250000	2	0	2	0	0	1	1	2	2	2			1	2	14	60	11	1	11		0	0	0		2		11	0		1.43	37.2	81	98	56	81.9	180.9	73.4	91.1	81.9	2.5	0.5	0.4	0.4
39	1	25	11	6	5	180000	2	0	2	0	0	1	1	1	2	1	1	2	1	2	14	30	12	6			0	0	0	12	4			0	12	1.62	42.7	89	105	65	106.3	169.4	68.5	89.2	58.3	2.5	0.4	0.4	0.3
40	1	19	17.1	0	6	250000	2	0	2	0	0	1	1	2	2	2			1	2	14	60	7	1	7		0	0	0		2		7	0		1.68	49.4	92	100	61	86.2	160.5	54.1	86.1	101.3	2.9	0.4	0.5	0.5
41	1	20	18	10	6	200000	2	0	2	0	0	1	1	2	2	2			1	2	14	30	6	6			0	0	0	6	4			0	6	1.46	40	102	109	61	100.2	147.8	40.3	92	75.3	3.7	0.5	0.4	0.4
42	1	20	18	5	5	300000	2	0	2	0	0	1	1	1	2	1	2	10	1	2	2	60	8	6			0	0	0	8	4			0	8	1.58	51.9	104	115	66	81.3	234.5	62.7	147.5	121.3	3.7	0.3	0.4	0.4
43	1	19	17.4	2	5	300000	2	0	2	0	0	1	1	1	1	1	1	3	1	2	5	60	7	6			0	0	0	7	4			0	7	1.55	49.4	106	114	71	95	208.4	60.4	127	104.9	3.5	0.4	0.3	0.4
44	1	20	14.6	2	6	100000	2	0	2	0	0	1	1	2	2	2			1	2	14	60	6	1	6		0	0	0		2		6	0		1.5	42	103	100	70	66.7	166.3	43.6	105	87.3	3.8	0.4	0.4	0.3
45	4	36	17.1	2	5	50000	2	0	2	0	0	1	1	2	2	1	1	3	2	2	14	60	16	1	16		0	0	0		2		16	0		1.25	50	77	95	70	90.3	221.2	80.9	114.1	131.1	2.7	0.4	0.5	0.4
46	1	33	17.4	8	6	250000	2	0	2	0	0	1	1	1	1	2			1	2	7	90	13	2		13	0	0	0		1	13		0		1.62	60	118	100	65	90.9	210.8	58.8	121.7	152.9	3.6	0.6	0.5	0.5
47	1	18	17.3	5	6	70000	2	0	2	0	0	1	1	2	2	1	1	3	1	2	14	60	4	1	4		0	0	0		2		4	0		1.52	45	102	90	60	68.1	175.3	39.1	83	266.8	4.5	0.5	0.5	0.4
48	1	19	13.6	9	6	100000	2	0	2	0	0	1	1	1	2	1	1	2	1	2	14	60	2	2		2	0	0	0		1	2		0		1.52	41	97	100	60	96	192.4	64.1	113	76.5	3	0.5	0.5	0.4
49	1	23	16.4	4	6	120000	2	0	2	0	0	1	1	2	2	2			1	2	4	45	23	1	23		0	0	0		2		23	0		1.52	50	95	100	60	92.3	211.9	73.6	117.1	105.8	3	0.4	0.4	0.4
50	1	32	17.5	2	6	150000	2	0	2	0	0	1	2	1	2	1	2	6	1	2	14	60	20	1	20		0	0	0		1	20		0		1.49	48	81	115	80	87.6	175.3	50.9	85.1	196.3	3.4	0.4	0.4	0.4
51	1	28	14	4	6	150000	2	0	2	0	0	1	1	2	2	1	1	4	1	2	1	30	8	1	8		0	0	0		2		8	0		1.55	44	108	100	70	99.2	210.7	77.9	103.2	147.8	2.7	0.4	0.4	0.4
52	2	41	13	8	3	500000	2	0	2	0	0	1	1	2	2	2			2	2	7	60	20	2		20	0	0	0		1	20		0		1.55	46	91	110	70	101	153.7	45	79	144.9	3.4	0.4	0.4	0.4
53	1	33	14	4	3	250000	2	0	2	0	0	2	2	1	2	2			1	2	7	120	1	2		1	0	0	0		1	1		0		1.53	52	93	98	71	98	168	46	102	100	3.6	0.4	0.4	0.4
54	1	34	17.2	4	3	170000	2	0	2	0	0	1	1	2	2	2			1	2	14	60	20	1	20		0	0	0		2		20	0		1.49	53	94	101	54	93	130	49	58	115	2.6	0.5	0.5	0.4
55	1	26	18	9	5	150000	2	0	2	0	0	1	1	2	2	1	1	4	1	2	14	30	11	1	11		0	0	0		2		11	0		1.5	59	78	101	59	95	194	50	119	126	3.8	0.5	0.5	0.4
56	1	28	16.2	0	5	150000	2	0	2	0	0	1	1	2	2	2			1	2	14	120	15	1	15		0	0	0		2		15	0		1.49	48	79	90	55	87	189	32	120	189	5.9	0.5	0.5	0.4
57	1	26	17.2	2	6	150000	2	0	2	0	0	1	1	1	2	2			1	2	14	40	11	1	11		0	0	0		2		11	0		1.45	41	81	107	73	79	238	70	150	90	3.4	0.2	0.2	0.3
58	2	29	18	2	6	100000	2	0	2	0	0	1	1	2	2	2			1	2	14	30	5	1	5		0	0	0		1	5		0		1.57	63	89	107	68	87	147	46	76	127	3.1	0.4	0.3	0.4
59	1	33	16	4	6	150000	2	0	2	0	0	1	1	2	2	2			1	2	14	90	19	1	19		0	0	0		2		19	0		1.43	45	91	92	52	87	188	73	99	79	2.5	0.6	0.5	0.5
60	1	30	14	4	6	300000	2	0	2	0	0	1	1	2	2	2			1	2	14	120	10	1	10		0	0	0		2		10	0		1.6	59	64	89	54	94	175	52	111	62	3.3	0.5	0.5	0.4
61	1	20	16.2	7	6	150000	2	0	2	0	0	1	1	1	1	1	1	5	1	2	14	180	6	6			0	0	0	6	4			0	6	1.45	46.8	96	112	70	90	172.8	40.2	102	150.6	4.3	0.2	0.2	0.3
62	1	18	8.1	6	6	200000	2	0	2	0	0	1	1	2	2	1	1	2	2	2	1	30	7	6			0	0	0	7	4			0	7	1.58	68.1	73	108	63	93.23	113.5	34.4	59.4	98.26	3.3	0.4	0.4	0.4
63	1	18	18	5	6	320000	2	0	2	0	0	2	2	1	1	2			1	2	0.7	60	6	6			0	0	0	6	4			0	6	1.5	46.3	80	115	65	98.8	200.4	39.6	116.9	219.5	5.1	0.5	0.5	0.4
64	1	19	16.5	10	6	300000	2	0	2	0	0	1	1	1	2	1	1	2	1	2	14	60	6	6			0	0	0	6	4			0	6	1.55	39.7	93	58	104	94.87	187.52	59.36	100	140.97	3.2	0.3	0.3	0.3
65	1	26	17.1	10	3	250000	2	0	2	0	0	1	1	1	1	1	1	1	2	2	14	60	11	6			0	0	0	11	4			0	11	1.55	65	114	110	80	94.59	185.85	62.21	96	140.68	2.98	0.3	0.4	0.4
66	3	33	14.6	5	3	150000	2	0	2	0	0	2	2	1	2	1	1	5	1	2	14	120	14	6			0	0	0	14	4			0	14	1.5	45	91	104	59	99.25	187.09	50.25	85.98	254.3	3.7	0.4	0.4	0.4
67	2	31	17.5	0	6	100000	2	0	2	0	0	1	1	2	2	1	1	5	1	2	14	60	13	6			0	0	0	13	4			0	13	1.5	38.8	96	106	67	109.89	139.64	60.86	82.26	252.6	3.18	0.3	0.4	0.4
68	1	25	16.6	4	3	150000	2	0	2	0	0	1	1	1	1	2			2	2	6	30	10	6			0	0	0	10	4			0	10	1.61	51	82	104	63	76.91	215.06	54.02	143	88.83	3.98	0.4	0.5	0.5
69	1	32	14.1	10	1	400000	2	0	2	0	0	1	2	2	2	2			1	2	14	60	10	6			0	0	0	10	4			0	10	1.5	46	87	110	70	81.7	195	53	117	126.7	3.6	0.4	0.4	0.4
70	4	36	14.5	4	6	30000	2	0	2	0	0	1	1	1	2	1	1	5	1	2	14	120	15	1	15		0	0	0		2		15	0		1.55	45	81	107	61	80.9	188.8	63	96	150.3	2.9	0.5	0.4	0.5
71	1	18	13.6	10	6	15000	2	0	2	0	0	1	1	2	2	2			2	2	14	60	5	1	5		0	0	0		1	5		0		1.25	45	120	95	62	90.3	200.6	55.4	123	113.3	3.6	0.3	0.3	0.3
72	1	30	9.5	4	2	250000	2	0	2	0	0	1	1	2	2	1	1	2	1	2	14	30	1	1	1		0	0	0		2		1	0		1.58	54	80	108	82	87.5	165.6	55.5	97	67.9	2.9	0.5	0.5	0.5
73	2	34	17.6	10	6	100000	2	0	2	0	0	2	2	2	2	2			1	2	14	60	19	2		19	0	0	0		1	14		0		1.62	46	112	122	72	75.8	186.1	54.9	98	166.4	3.4	0.4	0.5	0.6
74	2	31	17.1	3	5	150000	2	0	2	0	0	1	1	2	2	2			1	2	14	45	11	1	11		0	0	0		2		11	0		1.58	51	93	109	69	62.7	221.4	63.5	130	140.2	3.5	0.4	0.4	0.4
75	1	30	12	4	2	200000	2	0	2	0	0	1	1	2	2	2			1	2	6	120	14	1	14		0	0	0		2		14	0		1.25	39	91	85	61	79.4	172.9	51.3	109	60.8	3.4	0.3	0.3	0.4
76	1	19	18	6	6	100000	2	0	2	0	0	1	2	2	2	2			1	2	14	120	9	1	9		0	0	0		2		9	0		1.61	55	91	90	60	69	180.2	44.2	44.2	166.2	4.1	0.4	0.4	0.4
77	2	35	5.2	8	6	500000	2	0	2	0	0	2	2	2	2	2			1	2	14	60	9	2		9	0	0	0		1	9		0		1.52	45	80	100	70	83.3	235.6	39.3	137	294.6	6	0.4	0.4	0.4
78	1	25	12	4	2	150000	2	0	2	0	0	1	1	1	1	2			1	2	14	30	14	1	14		0	0	0		2		14	0		1.65	50	83	121	67	83.7	156.4	52.9	87	80.9	3	0.4	0.5	0.4
79	2	23	15	2	6	150000	2	0	2	0	0	1	1	2	2	2			1	2	14	30	5	1	5		0	0	0		2		5	0		1.25	45	98	90	61	97.7	234.7	62	151	110.9	3.8	0.5	0.6	0.5
80	1	18	17	3	2	300000	2	0	2	0	0	1	1	2	2	2			2	2	14	30	0.7	2		0.7	0	0	0		1	0.7		0		1.49	50	123	110	75	106.8	161.6	53.5	87	106.8	3	0.3	0.3	0.4
81	1	21	18	4	2	100000	2	0	2	0	0	1	1	1	2	1	1	1	1	2	14	60	8	2		8	0	0	0		1	8		0		1.56	51	96	96	60	75.1	153.6	58.9	72	112.1	2.6	0.4	0.4	0.4
82	5	35	13.2	2	6	300000	2	0	2	0	0	1	1	2	2	1	1	2	1	2	14	60	16	2		16	0	0	0		1	16		0		1.55	60	109	133	86	84.2	176.9	49.6	99	141.9	3.6	0.4	0.5	0.5
83	2	24	13	2	2	110000	2	0	2	0	0	1	1	2	2	2			1	2	14	60	7	1	7		0	0	0		2		7	0		1.25	48	88	110	70	73.8	210.1	55.8	125	144.4	3.8	0.4	0.4	0.4
84	1	21	14.5	4	2	150000	2	0	2	0	0	1	1	2	2	2			1	2	14	60	16	1	16		0	0	0		2		16	0		1.46	36	98	80	50	92.2	192.7	71.9	106	74.1	2.7	0.3	0.3	0.3
85	1	23	15.6	4	2	100000	2	0	2	0	0	1	2	2	2	2			2	2	1	60	2	1	2		0	0	0		2		2	0		1.68	62	98	100	70	80.8	210.6	72.4	116	113.4	2.9	0.4	0.4	0.4
86	1	18	16.2	4	6	600000	2	0	2	0	0	1	1	1	2	1	2	4	1	2	14	60	4	2		4	0	0	0		1	4		0		1.52	44	98	80	50	65.1	174.4	47.6	106	106.2	3.7	0.4	0.4	0.4
87	1	18	17.2	0	2	150000	2	0	2	0	0	1	1	2	2	2			1	2	14	60	2	1	2		0	0	0		2		2	0		1.52	38	88	90	60	81.2	189.1	46.7	120	112.1	4	0.4	0.4	0.4
88	2	35	16.2	3	2	500000	2	0	2	0	0	1	1	2	2	2			1	2	14	30	10	1	10		0	0	0		2		10	0		1.52	60	84	90	60	97.2	213.5	54.3	125	173	3.9	0.5	0.5	0.5
89	1	19	12.6	4	2	120000	2	0	2	0	0	1	2	1	2	2			1	2	14	30	6	2		6	0	0	0		1	6		0		1.52	60	80	100	70	87.7	159.2	36.9	109	68.7	4.3	0.4	0.5	0.4
90	4	36	17.5	7	2	150000	2	0	2	0	0	1	1	2	2	2			1	2	14	30	27	1	27		0	0	0		2		27	0		1.55	56	80	90	60	70.1	192.4	43.4	116	140.3	4.4	0.5	0.5	0.4
91	1	23	18	4	6	150000	2	0	2	0	0	1	2	2	2	2			1	2	14	120	10	1	10		0	0	0		2		10	0		1.62	47	98	88	60	70	151.6	44.4	84	114.2	3.4	0.5	0.4	0.5
92	1	20	17	6	6	150000	2	0	2	0	0	1	2	2	2	1	1	5	1	2	14	60	5	2		5	0	0	0		1	5		0		1.62	41	106	122	70	74.8	192.1	55.9	102	172.2	3.4	0.3	0.3	0.3
93	1	19	16.1	9	6	150000	2	0	2	0	0	1	1	2	2	2			1	2	14	45	4	2		4	0	0	0		1	4		0		1.55	48	93	98	68	76.4	208.1	72.9	115	102.3	2.9	0.4	0.4	0.4
94	1	19	17.2	5	6	150000	2	0	2	0	0	1	1	2	2	2			1	2	10	120	3	2		3	0	0	0		1	3		0		1.25	52	101	98	61	73.1	231.3	62.6	126	213.7	3.7	0.4	0.4	0.4
95	5	36	13.5	4	6	150000	2	0	2	0	0	1	1	2	2	2			1	2	14	60	24	1	24		0	0	0		2		24	0		1.46	45	91	95	65	74.8	185	48.8	113	114.7	3.8	0.5	0.4	0.4
96	2	31	10.3	4	3	200000	2	0	2	0	0	2	2	2	2	2			1	2	14	30	5	2		5	0	0	0		1	5		0		1.25	50	81	92	62	89.3	169.2	35.9	115	89.7	4.7	0.5	0.5	0.4
97	5	31	15.1	5	6	200000	2	0	2	0	0	1	2	2	2	1	1	2	1	2	2	30	3	1	3		0	0	0		2		3	0		1.62	71	93	112	75	86.3	192.4	44.6	108	198.6	4.3	0.5	0.6	0.5
98	1	20	12.5	10	2	150000	2	0	2	0	0	1	2	2	2	1	1	5	1	2	6	15	4	1	4		0	0	0		2		4	0		1.55	50	98	118	71	78.7	177.1	61.6	100	74.9	2.9	0.5	0.5	0.6
99	1	27	15.2	5	2	250000	2	0	2	0	0	1	1	2	2	2			1	2	14	30	9	6			0	0	0	9	4			0	9	1.51	54	80	110	70	95.7	195.9	69.7	108.4	89.2	2.8	0.4	0.4	0.4
100	2	36	17	4	2	500000	2	0	2	0	0	1	1	2	2	1	1	3	1	2	14	180	4	1	4		0	0	0		2		4	0		1.47	50	84	100	70	88.1	229.9	42.5	135.2	260.7	5.4	0.4	0.3	0.4
101	3	35	9	7	3	100000	2	0	2	0	0	1	2	1	1	1	1	5	1	2	14	15	15	6			0	0	0	15	4			0	15	1.55	47.8	113	116	68	151	164.52	33.69	117	70.19	4.8	0.5	0.5	0.4
102	2	22	16.5	5	6	250000	2	0	2	0	0	1	1	2	2	1	1	5	1	2	3	30	9	2		9	0	0	0		1	9		0		1.52	43.2	99	103	65	107.96	252.39	47.52	182	113.7	5.3	0.5	0.5	0.4
103	1	36	13.6	8	6	150000	2	0	2	0	0	1	1	2	2	1	1	4	2	2	14	60	18	6			0	0	0	18	4			0	18	1.55	58.8	100	113	75	69.8	218.08	42.82	141	172.09	5	0.4	0.4	0.4
104	1	24	13.5	1	6	300000	2	0	2	0	0	1	2	2	2	1	1	4	2	2	4	60	12	6			0	0	0	12	4			0	12	1.55	46.2	78	105	63	78.9	187.13	44.33	125	86.67	4.2	0.4	0.4	0.4
105	1	20	16.2	10	6	150000	2	0	2	0	0	1	1	2	2	1	1	6	2	2	1	30	7	6			0	0	0	7	4			0	7	1.25	40.3	107	97	57	94.8	212.39	34.7	151	133.52	6.1	0.4	0.4	0.4
106	2	26	15	8	6	210000	2	0	2	0	0	1	1	2	2	1	2	8	1	2	14	30	14	6			0	0	0	14	4			0	14	1.62	66.7	90	122	71	84.3	232.33	44.2	162	130.13	5.2	0.5	0.4	0.5
107	2	24	8.5	4	6	180000	2	0	2	0	0	1	2	2	2	1	1	10	1	2	14	120	4	1	4		0	0	0		1	4		0		1.52	46.3	101	112	56	94.5	156.12	32.14	111	65.28	4.9	0.3	0.3	0.4
108	1	30	16	11	4	500000	2	0	2	0	0	1	1	1	1	1	1	2	2	2	2	15	12	6			0	0	0	12	4			0	12	1.58	64.6	92	130	85	86.3	233.15	37.18	167	143.67	6.2	0.6	0.5	0.4
109	1	23	10.5	1	6	150000	2	0	2	0	0	1	1	2	2	2			1	2	7	30	10	6			0	0	0	10	4			0	10	1.58	51.3	66	106	73	86.1	187.01	28.97	139	96.26	6.4	0.5	0.5	0.4
110	2	32	15.5	11	3	500000	2	0	2	0	0	1	1	2	2	1	1	1	1	2	14	30	12	6			0	0	0	12	4			0	12	1.49	52.2	97	89	60	105.6	261.56	26.68	167	341.63	9.8	0.4	0.4	0.4
111	3	32	9.4	8	3	350000	2	0	2	0	0	1	1	2	2	2			1	2	14	30	12	2		12	0	0	0		1	12		0		1.55	94.3	98	108	80	109.3	183.15	26.78	139	139.21	6.8	0.4	0.5	0.5
112	1	20	16.2	5	4	200000	2	0	2	0	0	1	1	1	1	1	3	10	2	2	14	60	7	6			0	0	0	7	4			0	7	1.25	43	92	100	59	79.04	269.36	45.55	192	159.85	5.9	0.4	0.4	0.4
113	3	40	17.6	3	3	150000	2	0	2	0	0	1	1	1	1	2			1	2	14	30	20	6			0	0	0	20	4			0	20	1.25	53.3	74	103	75	71.8	212.5	53	111	240.2	4	0.4	0.4	0.5
114	1	33	7.2	10	3	500000	2	0	2	0	0	2	2	2	2	1	1	8	1	2	14	60	13	6			0	0	0	13	4			0	13	1.62	57	66	118	78	95.5	184.4	43.8	120	101.4	4.2	0.5	0.5	0.4
115	2	28	15	10	3	300000	2	0	2	0	0	2	2	1	1	1	1	3	1	2	14	60	13	6			0	0	0	13	4			0	13	1.62	71.2	114	117	71	86.8	175.3	43.69	102	147.1	4	0.3	0.4	0.4
116	2	29	13.4	0	3	250000	2	0	2	0	0	1	2	1	2	2			1	2	14	60	10	6			0	0	0	10	4			0	10	1.25	56.1	79	116	75	87.7	179.1	66	82	153.9	2.7	0.4	0.4	0.4
117	1	20	12.6	11	4	350000	2	0	2	0	0	1	2	2	2	2			1	2	8	30	7	6			0	0	0	7	4			0	7	1.55	50.5	107	103	71	86.5	204.8	66.6	123	78.5	3.1	0.3	0.4	0.4
118	1	27	14.3	6	4	300000	2	0	2	0	0	1	1	2	2	2			1	2	14	30	9	6			0	0	0	9	4			0	9	1.52	44.7	99	118	81	83.4	229.1	70.4	141	89.4	3.25	0.4	0.4	0.4
119	3	32	16.1	4	3	450000	2	0	2	0	0	2	2	2	2	2			1	2	14	30	13	6			0	0	0	13	4			0	13	1.49	65.5	90	119	73	68.4	204.2	38.1	128	188.4	5.4	0.6	0.5	0.5
120	1	23	17.5	10	6	150000	2	0	2	0	0	1	1	1	2	2			1	2	1	60	10	6			0	0	0	10	4			0	10	1.55	48.6	88	113	59	82	173.9	59.4	100	74.9	2.9	0.4	0.5	0.4
121	2	21	11.6	3	6	240000	2	0	2	0	0	1	2	1	1	1	2	8	2	2	3	120	10	1	10		0	0	0		2		10	0		1.52	48.8	103	107	69	91.5	141.3	57.9	69	69.6	2.4	0.4	0.4	0.4
122	1	25	18	4	2	120000	2	0	2	0	0	2	2	1	1	1	1	5	1	2	14	120	11	6			0	0	0	11	4			0	11	1.52	52	89	110	76	84.5	224.5	73.1	120	157.9	3.1	0.4	0.4	0.4
123	3	38	17.2	4	6	120000	2	0	2	0	0	2	2	2	2	2			1	2	14	30	14	6			0	0	0	14	4			0	14	1.62	48.4	95	98	63	72.1	238.1	72.6	137	144.5	3.3	0.5	0.4	0.5
124	1	24	12.5	5	3	350000	2	0	2	0	0	1	2	1	2	2			1	2	2	15	11	6			0	0	0	11	4			0	11	1.55	53	116	88	63	108.9	167.3	63.7	84	96.6	2.6	0.4	0.4	0.4
125	1	31	17.1	6	6	200000	2	0	2	0	0	1	1	1	2	1	3	3	2	2	14	120	18	6			0	0	0	18	4			0	18	1.58	59	90	92	60	69.7	152.8	32.7	53	337.6	4.7	0.4	0.4	0.4
126	1	23	12	5	3	150000	2	0	2	0	0	1	1	1	1	2			1	2	14	30	4	1	4		0	0	0		2		4	0		1.52	49	101	113	64	89.5	159	50.6	100	45.5	3.1	0.4	0.4	0.4
127	3	45	17.1	2	2	120000	2	0	2	0	0	1	1	2	2	1	2	4	2	2	14	60	36	1	36		0	0	0		2		36	0		1.52	51	78	120	70	74.9	253	73.2	126	268	3.5	0.6	0.5	0.5
128	3	26	16.1	8	6	100000	2	0	2	0	0	1	1	1	2	1	1	3	1	2	14	30	8	1	8		0	0	0		2		8	0		1.62	57	102	110	70	81.1	188.5	68.7	100	96.4	2.7	0.5	0.5	0.4
129	2	28	14.5	11	1	600000	2	0	2	0	0	1	1	2	2	1	1	2	1	2	14	80	10	6			0	0	0	10	4			0	10	1.52	46	82	110	70	74.8	217.4	89.2	104	119.2	2.4	0.4	0.4	0.4
130	2	38	9.5	10	6	400000	2	0	2	0	0	1	1	2	2	2			1	2	14	60	13	6			0	0	0	13	4			0	13	1.55	50	80	120	80	87.5	232.5	86.1	129	87.4	2.7	0.5	0.5	0.5
131	1	41	8.5	10	3	150000	2	0	2	0	0	1	1	1	2	1	2	3	1	2	7	90	25	1	25		0	0	0		2		25	0		1.62	46	76	130	70	69.7	174.8	73.3	85	81.8	2.4	0.6	0.5	0.6
132	1	24	8	8	6	500000	2	0	2	0	0	1	1	2	2	1	2	3	2	2	14	90	10	1	10		0	0	0		1	10		0		1.46	50	84	110	70	79.9	176.3	53.2	103	99.8	3.3	0.3	0.3	0.3
133	1	21	17	10	3	200000	2	0	2	0	0	1	1	2	2	2			2	2	14	90	6	1	6		0	0	0		2		6	0		1.25	60	100	130	80	97.5	200.3	71.7	110	91.4	2.8	0.4	0.4	0.4
134	2	31	17.1	5	6	400000	2	0	2	0	0	1	1	1	2	1	1	2	1	2	14	80	13	6			0	0	0	13	4			0	13	1.52	60	80	100	70	61.1	210	72.7	101	184.8	2.9	0.5	0.4	0.5
135	4	34	16	4	6	300000	2	0	2	0	0	1	1	2	2	2			1	2	14	60	16	1	16		0	0	0		2		16	0		1.52	43	80	90	60	83.8	169.7	61.8	92	79.5	2.7	0.4	0.4	0.4
136	2	31	17.3	7	2	200000	2	0	2	0	0	1	1	1	1	1	2	5	1	2	14	150	11	1	11		0	0	0		2		11	0		1.55	60	80	110	70	104	166.2	36.5	82	237.1	4.6	0.4	0.4	0.4
137	3	33	17	10	6	300000	2	0	2	0	0	1	1	1	1	2			1	2	14	90	23	2		23	0	0	0		1	23		0		1.46	55	82	90	60	88.7	254.1	71.1	150	166.8	3.6	0.5	0.5	0.5
138	3	24	15.2	4	3	450000	2	0	2	0	0	1	1	2	2	2			1	2	14	60	16	1	16		0	0	0		2		16	0		1.52	40	76	108	67	66.8	176.8	51.9	105	99.1	3.4	0.5	0.5	0.4
139	1	23	18	7	6	210000	2	0	2	0	0	1	1	2	2	2			1	2	14	90	2	1	2		0	0	0		2		2	0		1.43	50	101	115	73	72.3	265.7	103.3	129	165.3	2.5	0.5	0.5	0.4
140	1	30	14.2	5	2	300000	2	0	2	0	0	1	1	2	2	1	1	2	2	2	6	45	2	1	2		0	0	0		2		2	0		1.55	55	96	103	71	67.9	151	75.2	60	81	2	0.4	0.4	0.4
141	1	20	11.2	10	2	150000	2	0	2	0	0	1	1	2	2	1	1	1	1	2	14	60	8	1	8		0	0	0		2		8	0		1.52	44	76	122	70	80.4	172.5	66.5	89	85.7	2.6	0.5	0.6	0.5
142	3	43	17.2	4	6	210000	2	0	2	0	0	1	1	1	1	1	1	3	1	2	14	150	27	2		27	0	0	0		1	27		0		1.52	72	101	106	72	83.6	184.5	34.4	68	409	5.2	0.4	0.5	0.5
143	1	32	18	6	6	120000	2	0	2	0	0	1	2	2	2	2			1	2	14	60	18	6			0	0	0	18	4			0	18	1.25	49	75	101	61	57.3	213.3	78.1	112	114.8	2.7	0.3	0.4	0.3
144	2	31	5	11	1	500000	2	0	2	0	0	2	1	2	2	2			1	2	14	60	9	6			0	0	0	9	4			0	9	1.58	52	85	110	60	88.7	118.5	50.4	50	88.3	2	0.5	0.5	0.4
145	2	31	14.1	10	6	150000	2	0	2	0	0	2	2	1	2	2			1	2	6	120	11	6			0	0	0	11	4			0	11	1.46	56.2	81	112	72	96.2	239.6	61.4	158.7	112.3	3.9	0.4	0.3	0.4
146	1	20	10.4	4	6	210000	2	0	2	0	0	1	2	1	1	2			1	2	1	90	8	6			0	0	0	8	4			0	8	1.55	45.3	91	107	67	107.2	175.86	71.5	90.9	89.9	2.5	0.5	0.4	0.4
147	2	24	16	8	6	250000	2	0	2	0	0	1	1	1	1	1	1	2	1	2	14	60	10	6			0	0	0	10	4			0	10	1.52	43.3	62	99	62	82.5	185.1	74.6	73	187.1	2.5	0.4	0.4	0.4
148	2	19	13.6	5	6	400000	2	0	2	0	0	1	1	1	1	2			1	2	14	180	5	6			0	0	0	5	4			0	5	1.49	45.1	87	107	69	110.9	172.8	66.6	95	56.9	2.6	0.4	0.4	0.4
149	2	24	16.5	6	6	250000	2	0	2	0	0	1	1	2	2	1	1	9	1	2	14	90	8	1	8		0	0	0		1	8		0		1.52	52.8	88	103	72	98	206	95	80	153	21	0.4	0.4	0.4
150	1	27	16.4	10	3	200000	2	0	2	0	0	1	1	1	1	2			1	2	14	120	2	2		2	0	0	0		1	2		0		1.25	42	81	104	62	75	171	60	80	157	2.8	0.4	0.4	0.4
151	1	23	17.2	4	6	150000	2	0	2	0	0	1	1	2	2	1	1	3	2	2	14	60	13	6			0	0	0	13	4			0	13	1.52	45.9	81	96	66	67.3	233	62.6	137	169.2	3.7	0.3	0.3	0.3
152	1	19	16.2	4	6	210000	2	0	2	0	0	1	1	2	2	2			1	2	14	60	7	1	7		0	0	0		1	7		0		1.52	58.2	86	111	65	97	201	67	113	105	3	0.4	0.4	0.4
153	1	34	15	7	2	200000	2	0	2	0	0	1	1	1	2	2			2	2	14	60	14	6			0	0	0	14	4			0	14	1.52	39.6	94	120	73	68	252	76	139	188	3.3	0.4	0.4	0.4
154	1	27	17	7	3	250000	2	0	2	0	0	1	1	2	2	2			2	2	3	120	4	1	4		0	0	0		1	4		0		1.52	68.4	79	127	72	80	193	76	94	114	2.5	0.4	0.4	0.4
155	3	32	15.6	8	6	300000	2	0	2	0	0	1	2	2	2	1	1	2	1	2	6	60	19	1	19		0	0	0		2		17	0		1.25	44.4	101	100	70	65	253	61	166	127	4.1	0.5	0.4	0.5
156	2	38	12	4	6	200000	2	0	2	0	0	1	2	2	2	2			1	2	14	150	10	6			0	0	0	10	4			0	10	1.52	41.2	93	104	59	75	169	63	87	93	2.6	0.4	0.3	0.4
157	2	33	17.6	6	6	500000	2	0	2	0	0	1	1	1	2	2			2	2	2	180	16	6			0	0	0	16	4			0	16	1.54	51	112	110	70	99	211	69	101	203	3	0.4	0.4	0.4
158	1	23	8.2	4	2	250000	2	0	2	0	0	1	1	2	2	2			1	2	14	120	10	6			0	0	0	10	4			0	10	1.57	63	113	130	70	93.1	168	55	99	70	3	0.4	0.3	0.4
159	1	18	14.1	10	3	180000	2	0	2	0	0	1	1	1	2	1	1	3	1	2	1	60	5	6			0	0	0	5	4			0	5	1.59	72	84	110	70	81.3	192	62	111	97	3	0.3	0.4	0.3
160	1	19	17.3	10	6	200000	2	0	2	0	0	2	2	2	2	1	1	10	1	2	7	60	4	6			0	0	0	4	4			0	4	1.44	40	101	100	70	85	222	61	91	344	4	0.4	0.4	0.5
161	1	18	5	6	6	210000	2	0	2	0	0	1	1	2	2	1	2	5	1	2	1	15	5	6			0	0	0	5	4			0	5	1.46	40	98	108	68	84.7	182	48	120	68.9	4	0.4	0.4	0.4
162	2	27	17.6	5	6	250000	2	0	2	0	0	1	1	2	2	1	1	2	2	2	14	150	15	1	15		0	0	0		2		15	0		1.51	51	81	100	60	90	169.7	56	84	147	3	0.4	0.4	0.4
163	5	40	17.5	0	6	300000	2	0	2	0	0	1	1	1	2	1	1	3	1	2	6	150	11	1	11		0	0	0		2		11	0		1.51	44	110	102	74	94.1	239	49	156	169	5	0.4	0.5	0.4
164	1	32	17	11	6	500000	2	0	2	0	0	1	2	2	2	2			1	2	14	60	12	6			0	0	0	12	4			0	12	1.52	50	82	98	65	81.9	261	71	148	211.4	4	0.4	0.4	0.4
165	2	30	16.2	7	6	250000	2	0	2	0	0	1	1	1	1	1	1	2	2	2	14	150	14	1	14		0	0	0		2		14	0		1.5	58	86	108	71	76.1	148	36	45	331	4	0.5	0.5	0.4
166	1	18	17.4	4	2	150000	2	0	2	0	0	2	2	2	2	2			2	2	14	90	5	6			0	0	0	5	4			0	5	1.55	52	91	110	67	93	256	83.4	145	140.6	3	0.4	0.3	0.3
167	2	26	18	4	2	400000	2	0	2	0	0	2	2	2	2	2			2	2	6	30	13	6			0	0	0	10	4			0	10	1.48	65	107	105	71	82.6	229	57	137	179	4	0.4	0.4	0.4
168	1	21	14.1	10	6	800000	2	0	2	0	0	1	1	2	2	2			1	2	14	180	8	6			0	0	0	8	4			0	8	1.62	56.9	88	110	65	113.43	204	49.4	131.2	116.9	4.1	0.4	0.3	0.3
169	1	31	12.2	10	3	200000	2	0	2	0	0	1	1	1	2	1	1	2	2	2	14	30	18	6			0	0	0	18	4			0	18	1.62	56.3	98	121	85	69.7	183.4	53.8	114	79.3	3	0.4	0.5	0.4
170	1	26	9.2	10	2	150000	2	0	2	0	0	1	1	1	2	2			1	2	14	60	8	6			0	0	0	8	4			0	8	1.62	43.9	82	93	61	60.4	216.6	64	137.5	75.6	3.4	0.4	0.3	0.4
171	3	34	17.4	4	6	210000	2	0	2	0	0	1	1	1	1	2			1	2	14	90	13	6			0	0	0	13	4			0	13	1.55	56.3	84	107	62	88.1	230.9	63.2	144.3	117.2	3.7	0.5	0.5	0.4
172	2	29	14.4	6	6	130000	2	0	2	0	0	1	1	1	2	2			2	2	14	60	11	6			0	0	0	11	4			0	11	1.49	52	89	116	69	93.7	163.5	38.7	83.6	205.9	4.2	0.3	0.3	0.3
173	2	31	18	4	6	150000	2	0	2	0	0	1	1	1	2	1	1	4	1	2	14	90	10	2		10	0	0	0		1	10		0		1.52	50.1	89	111	66	92.1	246.9	60.4	155.7	154	4.1	0.4	0.4	0.4
174	1	24	17.3	6	6	300000	2	0	2	0	0	1	1	1	1	2			1	2	14	90	11	6			0	0	0	11	4			0	11	1.55	51.6	86	123	66	107.6	329.3	91.8	191	232.1	3.6	0.3	0.3	0.4
175	3	32	9.6	0	6	130000	2	0	2	0	0	1	1	1	1	1	1	4	1	2	14	90	20	6			0	0	0	20	4			0	20	1.55	58.6	82	115	75	93	143.9	41.4	68.7	169	3.5	0.3	0.3	0.3
176	2	34	12.6	4	6	250000	2	0	2	0	0	1	1	1	1	2			1	2	14	120	13	6			0	0	0	13	4			0	13	1.62	49.7	90	123	64	78.8	187	58.9	107.5	102.7	3.2	0.4	0.4	0.4
177	1	21	9.6	10	3	600000	2	0	2	0	0	1	1	2	2	2			1	2	6	60	1.5	2		1.5	0	0	0		1	1.5		0		1.64	48.6	100	116	78	91.9	169	57.7	94.2	85.4	2.9	0.4	0.5	0.5
178	1	28	12.2	11	4	400000	2	0	2	0	0	2	2	2	2	2			1	2	14	60	10	6			0	0	0	10	4			0	10	1.64	51.8	88	120	71	74.6	173.3	69.6	86.3	87.2	2.5	0.4	0.5	0.5
179	5	38	13.6	7	6	300000	2	0	2	0	0	1	1	1	1	2			1	2	14	30	12	2		12	0	0	0		1	12		0		1.24	70.8	114	123	79	97.7	236.2	39.2	136	302.8	6	0.5	0.5	0.5
180	1	18	8.6	4	6	450000	2	0	2	0	0	1	1	2	2	1	1	7	2	2	14	60	5	6			0	0	0	5	4			0	5	1.52	55.5	83	120	78	85	135.7	51.2	53	158.5	5	0.3	0.3	0.3
181	1	25	6.6	4	3	100000	2	0	2	0	0	1	1	1	2	2			1	2	14	30	7	6			0	0	0	7	4			0	7	1.25	40.5	91	103	59	117.3	138.9	55.3	78	29.3	3	0.4	0.3	0.3
182	1	20	12	8	6	230000	2	0	2	0	0	2	2	1	2	1	1	2	1	2	2	60	7	6			0	0	0	7	4			0	7	1.52	44	87	110	58	120	168.4	60.7	93.2	72.46	2.8	0.3	0.3	0.4
183	1	21	12.3	8	4	220000	2	0	2	0	0	2	2	2	2	1	2	6	2	2	6	180	8	6			0	0	0	8	4			0	8	1.25	45.6	106	106	58	129.3	164.1	58.2	72	170.9	3	0.3	0.3	0.3
184	1	21	11.5	8	3	110000	2	0	2	0	0	1	1	2	2	2			2	2	3	60	8	6			0	0	0	8	4			0	8	1.49	44.8	81	108	74	85.6	204.4	69.7	81.5	118	3	0.4	0.4	0.3
185	1	23	5	4	6	200000	2	0	2	0	0	1	1	2	2	2			1	2	14	30	10	6			0	0	0	10	4			0	10	1.48	45	79	119	75	134.2	145.78	30.2	101	73.67	5	0.3	0.3	0.3
186	2	27	13.2	4	2	100000	2	0	2	0	0	1	1	2	2	2			1	2	14	60	19	1	19		0	0	0		2		19	0		1.54	55	93	101	76	96.9	150.9	57.1	67	133.4	3	0.5	0.4	0.5
187	2	24	17.5	0	5	180000	2	0	2	0	0	1	1	1	2	1	4	20	2	2	14	45	14	1	14		0	0	0		2		14	0		1.46	44.1	98	89	59	127	190.1	80.9	88	103.94	2.3	0.5	0.5	0.5
188	2	31	13.4	7	6	250000	2	0	2	0	0	2	2	1	1	1	1	3	1	2	14	60	15	1	15		0	0	0		2		15	0		1.66	62.9	95	107	73	82.4	204.3	83.8	131	128.6	3	0.4	0.5	0.4
189	1	20	16.6	10	6	200000	2	0	2	0	0	1	1	2	2	2			2	2	14	45	10	6			0	0	0	10	4			0	10	1.58	47	91	101	62	87.4	224.43	64.9	138	105.74	3.4	0.4	0.4	0.4
190	1	26	16.6	4	3	210000	2	0	2	0	0	1	1	2	2	2			2	2	2	60	8	1	8		0	0	0		1	8		0		1.52	42.2	94	95	60	94.9	200.6	68.9	113	94.9	2.9	0.3	0.3	0.4
191	3	27	14	1	6	300000	2	0	2	0	0	2	2	1	1	1	2	3	2	2	14	60	20	1	20		0	0	0		2		20	0		1.49	39	88	106	62	76.3	167.7	59.9	82	127.2	2.8	0.5	0.5	0.5
192	1	24	14.2	3	6	150000	2	0	2	0	0	1	1	1	2	1	1	6	1	2	14	90	11	6			0	0	0	11	4			0	11	1.49	46.5	128	120	78	104.5	211.9	83.1	112	84.8	2.5	0.3	0.4	0.4
[truncated: 3 more columns]
